# Supplementary material for: Exploring Flood Response Challenges, Training Needs, and the Impact of Online Flood Training for Lifeguards and Water Safety Professionals in South Africa
Source: Int J Environ Res Public Health. 2023 Aug 13;20(16):6573. doi: 10.3390/ijerph20166573 (PMC10454401; doi:10.3390/ijerph20166573)
Supplement: Supplementary file 1 [file ijerph-20-06573-s001.zip]

Archive with 1 entries (1 files):
- ijerph-2471303-supplementary.pdf
